# Supplementary material for: Associations of Triglycerides and Atherogenic Index of Plasma with Brain Structure in the Middle-Aged and Elderly Adults
Source: Nutrients. 2024 Feb 27;16(5):672. doi: 10.3390/nu16050672 (PMC10933770; doi:10.3390/nu16050672)
Supplement: Supplementary file 1 [file nutrients-16-00672-s001.zip]

Archive with 1 entries (1 files):
- nutrients-2870430-supplementary.pdf
